# Supplementary material for: A High-Quality Chromosome-Level Genome Assembly of a Snail Cipangopaludina cathayensis (Gastropoda: Viviparidae)
Source: Genes (Basel). 2023 Jun 28;14(7):1365. doi: 10.3390/genes14071365 (PMC10379862; doi:10.3390/genes14071365)
Supplement: Supplementary file 1 [file genes-14-01365-s001.zip]

Archive with 2 entries (2 files):
- Supplementary Materials.pdf
- Table S13.xlsx
