# Supplementary material for: A High-Quality Chromosome-Level Genome Assembly of a Snail Cipangopaludina cathayensis (Gastropoda: Viviparidae)
Source: Genes (Basel). 2023 Jun 28;14(7):1365. doi: 10.3390/genes14071365 (PMC10379862; doi:10.3390/genes14071365)
Supplement: Supplementary file 1 [file genes-14-01365-s001.zip › Table S13.xlsx]

## Sheet: Table S14
Table S13. All DEGs were mapped to 83 KEGG pathways, and the number of unigenes in different pathways ranged from 1 to 42.
ID	Description	GeneRatio	BgRatio	p.value	p.adjust	qvalue	geneID	gene name	Count
ko04970	Salivary secretion	1/296	147/5742	0.999623	0.999623	0.443713	Cca0180460.1	Slc4a2	42
ko04972	Pancreatic secretion	1/296	101/5742	0.995456	0.999623	0.443713	Cca0180460.1	Slc4a2	35
ko04971	Gastric acid secretion	1/296	82/5742	0.98737	0.999623	0.443713	Cca0180460.1	Slc4a2	35
ko05200	Pathways in cancer	8/296	294/5742	0.987299	0.999623	0.443713	Cca0106750.1/Cca0106760.1/Cca0108930.1/Cca0108960.1/Cca0107570.1/Cca0108890.1/Cca0108900.1/Cca0156840.1	FGFR2/FGFR3/MATK/FGFR/FGFR/FGFR2/FGFR2	36
ko04140	Autophagy - animal	2/296	111/5742	0.981036	0.999623	0.443713	Cca0209990.1/Cca0209960.1	LCP2/Ctsk	35
ko04514	Cell adhesion molecules	1/296	68/5742	0.973237	0.999623	0.443713	Cca0254330.1	SELE	35
ko04976	Bile secretion	1/296	66/5742	0.97021	0.999623	0.443713	Cca0180460.1	Slc4a2	36
ko04620	Toll-like receptor signaling pathway	1/296	65/5742	0.968572	0.999623	0.443713	Cca0209970.1	LCP2	36
ko04380	Osteoclast differentiation	1/296	61/5742	0.961068	0.999623	0.443713	Cca0209970.1	LCP2	26
ko01524	Platinum drug resistance	2/296	94/5742	0.958939	0.999623	0.443713	Cca0004750.1/Cca0004740.1	Gstm2/GSTM3	23
ko04024	cAMP signaling pathway	7/296	228/5742	0.954896	0.999623	0.443713	Cca0085070.1/Cca0085050.1/Cca0085040.1/Cca0085080.1/Cca0085090.1/Cca0085060.1/Cca0085100.1	ADORA1/Adora2a/Adora2a/ADORA2A/ADORA3	15
ko04020	Calcium signaling pathway	7/296	206/5742	0.914129	0.999623	0.443713	Cca0085070.1/Cca0085050.1/Cca0085040.1/Cca0085080.1/Cca0085090.1/Cca0085060.1/Cca0085100.1	ADORA1/Adora2a/Adora2a/ADORA2A/ADORA3	15
ko00480	Glutathione metabolism	2/296	68/5742	0.873089	0.999623	0.443713	Cca0004750.1/Cca0004740.1	Gstm2/GSTM3	27
ko05169	Epstein-Barr virus infection	5/296	142/5742	0.864366	0.999623	0.443713	Cca0198760.1/Cca0218100.1/Cca0218110.1/Cca0197810.1/Cca0252970.1	Clec4d/CLEC4M/Clec4d/Clec4d	30
ko04610	Complement and coagulation cascades	1/296	30/5742	0.796465	0.958067	0.425267	Cca0191420.1	PLG	15
ko00514	Other types of O-glycan biosynthesis	1/296	28/5742	0.773616	0.944267	0.419142	Cca0122990.1	None	15
ko04151	PI3K-Akt signaling pathway	8/296	189/5742	0.767197	0.944267	0.419142	Cca0106750.1/Cca0106760.1/Cca0108930.1/Cca0108960.1/Cca0107570.1/Cca0108890.1/Cca0108900.1/Cca0156840.1	FGFR2/FGFR3/MATK/FGFR/FGFR/FGFR2/FGFR2	15
ko04975	Fat digestion and absorption	1/296	27/5742	0.76125	0.944267	0.419142	Cca0027830.1	Abca1	15
ko00982	Drug metabolism - cytochrome P450	2/296	51/5742	0.747666	0.944267	0.419142	Cca0004750.1/Cca0004740.1	Gstm2/GSTM3	23
ko04144	Endocytosis	8/296	182/5742	0.729753	0.944267	0.419142	Cca0106750.1/Cca0106760.1/Cca0108930.1/Cca0108960.1/Cca0107570.1/Cca0108890.1/Cca0108900.1/Cca0156840.1	FGFR2/FGFR3/MATK/FGFR/FGFR/FGFR2/FGFR2	15
ko05144	Malaria	1/296	24/5742	0.719967	0.944267	0.419142	Cca0254330.1	SELE	15
ko04270	Vascular smooth muscle contraction	7/296	149/5742	0.654891	0.876709	0.389154	Cca0085070.1/Cca0085050.1/Cca0085040.1/Cca0085080.1/Cca0085090.1/Cca0085060.1/Cca0085100.1	ADORA1/Adora2a/Adora2a/ADORA2A/ADORA3	15
ko04612	Antigen processing and presentation	2/296	42/5742	0.645533	0.876709	0.389154	Cca0209990.1/Cca0209960.1	LCP2/Ctsk	15
ko04014	Ras signaling pathway	8/296	164/5742	0.616216	0.852432	0.378378	Cca0106750.1/Cca0106760.1/Cca0108930.1/Cca0108960.1/Cca0107570.1/Cca0108890.1/Cca0108900.1/Cca0156840.1	FGFR2/FGFR3/MATK/FGFR/FGFR/FGFR2/FGFR2	15
ko04142	Lysosome	9/296	178/5742	0.573668	0.807024	0.358222	Cca0075800.1/Cca0038820.1/Cca0038830.1/Cca0038850.1/Cca0039380.1/Cca0038840.1/Cca0209990.1/Cca0209960.1/Cca0209970.1	ABCA2/Ids/Ids/Ids/Ids/Ids/LCP2/Ctsk/LCP2	15
ko04010	MAPK signaling pathway	8/296	158/5742	0.573388	0.807024	0.358222	Cca0106750.1/Cca0106760.1/Cca0108930.1/Cca0108960.1/Cca0107570.1/Cca0108890.1/Cca0108900.1/Cca0156840.1	FGFR2/FGFR3/MATK/FGFR/FGFR/FGFR2/FGFR2	8
ko05012	Parkinson disease	7/296	128/5742	0.49237	0.71696	0.318245	Cca0085070.1/Cca0085050.1/Cca0085040.1/Cca0085080.1/Cca0085090.1/Cca0085060.1/Cca0085100.1	ADORA1/Adora2a/Adora2a/ADORA2A/ADORA3	19
ko05034	Alcoholism	7/296	127/5742	0.483998	0.71696	0.318245	Cca0085070.1/Cca0085050.1/Cca0085040.1/Cca0085080.1/Cca0085090.1/Cca0085060.1/Cca0085100.1	ADORA1/Adora2a/Adora2a/ADORA2A/ADORA3	9
ko05323	Rheumatoid arthritis	3/296	43/5742	0.383415	0.578609	0.256833	Cca0209990.1/Cca0209960.1/Cca0209970.1	LCP2/Ctsk/LCP2	15
ko05206	MicroRNAs in cancer	8/296	133/5742	0.378895	0.578609	0.256833	Cca0106750.1/Cca0106760.1/Cca0108930.1/Cca0108960.1/Cca0107570.1/Cca0108890.1/Cca0108900.1/Cca0156840.1	FGFR2/FGFR3/MATK/FGFR/FGFR/FGFR2/FGFR2	15
ko05152	Tuberculosis	9/296	147/5742	0.346272	0.542276	0.240706	Cca0043610.1/Cca0043600.1/Cca0197910.1/Cca0199140.1/Cca0199210.1/Cca0198650.1/Cca0198680.1/Cca0149380.1/Cca0149400.1	Cd209c/Klrk1/COLEC12/COLEC11/Fcer2	15
ko03040	Spliceosome	9/296	136/5742	0.267148	0.42641	0.189275	Cca0252240.1/Cca0252250.1/Cca0252310.1/Cca0252320.1/Cca0252330.1/Cca0252360.1/Cca0252370.1/Cca0252280.1/Cca0252350.1	mog-1/DHX8/mog-5/mog-5/mog-5/mog-5/dhx15	15
ko05150	Staphylococcus aureus infection	2/296	17/5742	0.217471	0.353924	0.1571	Cca0191420.1/Cca0254330.1	PLG/SELE	15
ko04550	Signaling pathways regulating pluripotency of stem cells	8/296	93/5742	0.105412	0.174983	0.0776717	Cca0106750.1/Cca0106760.1/Cca0108930.1/Cca0108960.1/Cca0107570.1/Cca0108890.1/Cca0108900.1/Cca0156840.1	FGFR2/FGFR3/MATK/FGFR/FGFR/FGFR2/FGFR2	8
ko04510	Focal adhesion	15/296	195/5742	0.0771051	0.130607	0.0579737	Cca0022220.1/Cca0022230.1/Cca0022240.1/Cca0022250.1/Cca0022260.1/Cca0022270.1/Cca0022290.1/Cca0022320.1/Cca0022330.1/Cca0022450.1/Cca0022460.1/Cca0022470.1/Cca0022490.1/Cca0042420.1/Cca0071950.1	act-2	16
ko00830	Retinol metabolism	7/296	56/5742	0.0238802	0.0412929	0.0183291	Cca0121310.1/Cca0121330.1/Cca0121340.1/Cca0121860.1/Cca0121880.1/Cca0244340.1/Cca0244350.1	cyp1a1/cyp1a1/CYP1A1/Cyp1a1/Cyp1a1/CYP1A2/CYP1A2	9
ko00531	Glycosaminoglycan degradation	5/296	32/5742	0.022538	0.0398011	0.0176669	Cca0038820.1/Cca0038830.1/Cca0038850.1/Cca0039380.1/Cca0038840.1	Ids/Ids/Ids/Ids/Ids	12
ko00140	Steroid hormone biosynthesis	7/296	55/5742	0.0218229	0.0393761	0.0174783	Cca0121310.1/Cca0121330.1/Cca0121340.1/Cca0121860.1/Cca0121880.1/Cca0244340.1/Cca0244350.1	cyp1a1/cyp1a1/CYP1A1/Cyp1a1/Cyp1a1/CYP1A2/CYP1A2	18
ko00380	Tryptophan metabolism	7/296	53/5742	0.0180835	0.033354	0.0148052	Cca0121310.1/Cca0121330.1/Cca0121340.1/Cca0121860.1/Cca0121880.1/Cca0244340.1/Cca0244350.1	cyp1a1/cyp1a1/CYP1A1/Cyp1a1/Cyp1a1/CYP1A2/CYP1A2	8
ko05205	Proteoglycans in cancer	17/296	181/5742	0.0115628	0.0218116	0.00968175	Cca0022220.1/Cca0022230.1/Cca0022240.1/Cca0022250.1/Cca0022260.1/Cca0022270.1/Cca0022290.1/Cca0022320.1/Cca0022330.1/Cca0022450.1/Cca0022460.1/Cca0022470.1/Cca0022490.1/Cca0042420.1/Cca0071950.1/Cca0209990.1/Cca0209960.1	act-2/LCP2/Ctsk	8
ko05204	Chemical carcinogenesis	9/296	72/5742	0.011073	0.0213735	0.00948727	Cca0121310.1/Cca0121330.1/Cca0121340.1/Cca0121860.1/Cca0121880.1/Cca0244340.1/Cca0244350.1/Cca0004750.1/Cca0004740.1	cyp1a1/cyp1a1/CYP1A1/Cyp1a1/Cyp1a1/CYP1A2/CYP1A2/Gstm2/GSTM3	15
ko04640	Hematopoietic cell lineage	5/296	24/5742	0.00665397	0.0131495	0.00583681	Cca0198760.1/Cca0218100.1/Cca0218110.1/Cca0197810.1/Cca0252970.1	Clec4d/CLEC4M/Clec4d/Clec4d	5
ko04921	Oxytocin signaling pathway	15/296	142/5742	0.0061152	0.0123796	0.00549505	Cca0022220.1/Cca0022230.1/Cca0022240.1/Cca0022250.1/Cca0022260.1/Cca0022270.1/Cca0022290.1/Cca0022320.1/Cca0022330.1/Cca0022450.1/Cca0022460.1/Cca0022470.1/Cca0022490.1/Cca0042420.1/Cca0071950.1	act-2	9
ko01521	EGFR tyrosine kinase inhibitor resistance	8/296	54/5742	0.00594169	0.012329	0.00547261	Cca0106750.1/Cca0106760.1/Cca0108930.1/Cca0108960.1/Cca0107570.1/Cca0108890.1/Cca0108900.1/Cca0156840.1	FGFR2/FGFR3/MATK/FGFR/FGFR/FGFR2/FGFR2	17
ko05230	Central carbon metabolism in cancer	8/296	54/5742	0.00594169	0.012329	0.00547261	Cca0106750.1/Cca0106760.1/Cca0108930.1/Cca0108960.1/Cca0107570.1/Cca0108890.1/Cca0108900.1/Cca0156840.1	FGFR2/FGFR3/MATK/FGFR/FGFR/FGFR2/FGFR2	7
ko04210	Apoptosis	18/296	176/5742	0.00394779	0.00862281	0.0038275	Cca0022220.1/Cca0022230.1/Cca0022240.1/Cca0022250.1/Cca0022260.1/Cca0022270.1/Cca0022290.1/Cca0022320.1/Cca0022330.1/Cca0022450.1/Cca0022460.1/Cca0022470.1/Cca0022490.1/Cca0042420.1/Cca0071950.1/Cca0209990.1/Cca0209960.1/Cca0209970.1	act-2/LCP2/Ctsk/LCP2	7
ko04977	Vitamin digestion and absorption	12/296	88/5742	0.00170221	0.00381847	0.00169495	Cca0242290.1/Cca0226270.1/Cca0226160.1/Cca0226240.1/Cca0226290.1/Cca0242780.1/Cca0101710.1/Cca0101720.1/Cca0101730.1/Cca0101700.1/Cca0226330.1/Cca0226360.1	Cubn/CUBN/Cdcp2/Cubn/Cubn/CUBN/slc52a3b/slc52a3b/slc52a3b/slc52a3b/Cubn	5
ko00980	Metabolism of xenobiotics by cytochrome P450	9/296	54/5742	0.00155547	0.00358622	0.00159185	Cca0121310.1/Cca0121330.1/Cca0121340.1/Cca0121860.1/Cca0121880.1/Cca0244340.1/Cca0244350.1/Cca0004750.1/Cca0004740.1	cyp1a1/cyp1a1/CYP1A1/Cyp1a1/Cyp1a1/CYP1A2/CYP1A2/Gstm2/GSTM3	7
ko05164	Influenza A	16/296	135/5742	0.00144694	0.00343131	0.00152309	Cca0022220.1/Cca0022230.1/Cca0022240.1/Cca0022250.1/Cca0022260.1/Cca0022270.1/Cca0022290.1/Cca0022320.1/Cca0022330.1/Cca0022450.1/Cca0022460.1/Cca0022470.1/Cca0022490.1/Cca0042420.1/Cca0071950.1/Cca0191420.1	act-2/PLG	15
ko00512	Mucin type O-glycan biosynthesis	8/296	42/5742	0.00115236	0.00281312	0.00124869	Cca0056100.1/Cca0056120.1/Cca0056130.1/Cca0056170.1/Cca0056180.1/Cca0056160.1/Cca0178630.1/Cca0178640.1	C1GALT1/C1GalTA/C1GALT1/C1GalTA/C1GalTA/C1GalTA/GalNAc-T2/GalNAc-T2	8
ko04530	Tight junction	15/296	116/5742	0.000824399	0.00207349	0.000920381	Cca0022220.1/Cca0022230.1/Cca0022240.1/Cca0022250.1/Cca0022260.1/Cca0022270.1/Cca0022290.1/Cca0022320.1/Cca0022330.1/Cca0022450.1/Cca0022460.1/Cca0022470.1/Cca0022490.1/Cca0042420.1/Cca0071950.1	act-2	2
ko04919	Thyroid hormone signaling pathway	15/296	110/5742	0.000465872	0.00120835	0.000536365	Cca0022220.1/Cca0022230.1/Cca0022240.1/Cca0022250.1/Cca0022260.1/Cca0022270.1/Cca0022290.1/Cca0022320.1/Cca0022330.1/Cca0022450.1/Cca0022460.1/Cca0022470.1/Cca0022490.1/Cca0042420.1/Cca0071950.1	act-2	9
ko04611	Platelet activation	15/296	98/5742	0.00012684	0.000339603	0.000150743	Cca0022220.1/Cca0022230.1/Cca0022240.1/Cca0022250.1/Cca0022260.1/Cca0022270.1/Cca0022290.1/Cca0022320.1/Cca0022330.1/Cca0022450.1/Cca0022460.1/Cca0022470.1/Cca0022490.1/Cca0042420.1/Cca0071950.1	act-2	9
ko04390	Hippo signaling pathway	15/296	97/5742	0.00011257	0.000311444	0.000138244	Cca0022220.1/Cca0022230.1/Cca0022240.1/Cca0022250.1/Cca0022260.1/Cca0022270.1/Cca0022290.1/Cca0022320.1/Cca0022330.1/Cca0022450.1/Cca0022460.1/Cca0022470.1/Cca0022490.1/Cca0042420.1/Cca0071950.1	act-2	8
ko04520	Adherens junction	15/296	96/5742	9.97205e-05	0.000285407	0.000126687	Cca0022220.1/Cca0022230.1/Cca0022240.1/Cca0022250.1/Cca0022260.1/Cca0022270.1/Cca0022290.1/Cca0022320.1/Cca0022330.1/Cca0022450.1/Cca0022460.1/Cca0022470.1/Cca0022490.1/Cca0042420.1/Cca0071950.1	act-2	3
ko00350	Tyrosine metabolism	9/296	38/5742	9.86244e-05	0.000285407	0.000126687	Cca0048370.1/Cca0048390.1/Cca0048400.1/Cca0048380.1/Cca0239150.1/Cca0239170.1/Cca0239180.1/Cca0239160.1/Cca0080780.1	Moxd2/Moxd1	7
ko05418	Fluid shear stress and atherosclerosis	19/296	139/5742	8.04762e-05	0.00024739	0.000109812	Cca0022220.1/Cca0022230.1/Cca0022240.1/Cca0022250.1/Cca0022260.1/Cca0022270.1/Cca0022290.1/Cca0022320.1/Cca0022330.1/Cca0022450.1/Cca0022460.1/Cca0022470.1/Cca0022490.1/Cca0042420.1/Cca0071950.1/Cca0004750.1/Cca0004740.1/Cca0209990.1/Cca0209960.1	act-2/Gstm2/GSTM3/LCP2/Ctsk	7
ko05219	Bladder cancer	8/296	27/5742	4.26174e-05	0.000136048	6.0389e-05	Cca0106750.1/Cca0106760.1/Cca0108930.1/Cca0108960.1/Cca0107570.1/Cca0108890.1/Cca0108900.1/Cca0156840.1	FGFR2/FGFR3/MATK/FGFR/FGFR/FGFR2/FGFR2	8
ko05100	Bacterial invasion of epithelial cells	15/296	82/5742	1.46375e-05	4.85965e-05	2.1571e-05	Cca0022220.1/Cca0022230.1/Cca0022240.1/Cca0022250.1/Cca0022260.1/Cca0022270.1/Cca0022290.1/Cca0022320.1/Cca0022330.1/Cca0022450.1/Cca0022460.1/Cca0022470.1/Cca0022490.1/Cca0042420.1/Cca0071950.1	act-2	9
ko04391	Hippo signaling pathway - fly	15/296	78/5742	7.73777e-06	2.67598e-05	1.18782e-05	Cca0022220.1/Cca0022230.1/Cca0022240.1/Cca0022250.1/Cca0022260.1/Cca0022270.1/Cca0022290.1/Cca0022320.1/Cca0022330.1/Cca0022450.1/Cca0022460.1/Cca0022470.1/Cca0022490.1/Cca0042420.1/Cca0071950.1	act-2	8
ko04670	Leukocyte transendothelial migration	15/296	73/5742	3.25729e-06	1.17546e-05	5.21763e-06	Cca0022220.1/Cca0022230.1/Cca0022240.1/Cca0022250.1/Cca0022260.1/Cca0022270.1/Cca0022290.1/Cca0022320.1/Cca0022330.1/Cca0022450.1/Cca0022460.1/Cca0022470.1/Cca0022490.1/Cca0042420.1/Cca0071950.1	act-2	2
ko05130	Pathogenic Escherichia coli infection	15/296	67/5742	1.02641e-06	3.87236e-06	1.71886e-06	Cca0022220.1/Cca0022230.1/Cca0022240.1/Cca0022250.1/Cca0022260.1/Cca0022270.1/Cca0022290.1/Cca0022320.1/Cca0022330.1/Cca0022450.1/Cca0022460.1/Cca0022470.1/Cca0022490.1/Cca0042420.1/Cca0071950.1	act-2	7
ko05132	Salmonella infection	15/296	66/5742	8.34911e-07	3.29989e-06	1.46476e-06	Cca0022220.1/Cca0022230.1/Cca0022240.1/Cca0022250.1/Cca0022260.1/Cca0022270.1/Cca0022290.1/Cca0022320.1/Cca0022330.1/Cca0022450.1/Cca0022460.1/Cca0022470.1/Cca0022490.1/Cca0042420.1/Cca0071950.1	act-2	1
ko04745	Phototransduction - fly	15/296	65/5742	6.76177e-07	2.80614e-06	1.24559e-06	Cca0022220.1/Cca0022230.1/Cca0022240.1/Cca0022250.1/Cca0022260.1/Cca0022270.1/Cca0022290.1/Cca0022320.1/Cca0022330.1/Cca0022450.1/Cca0022460.1/Cca0022470.1/Cca0022490.1/Cca0042420.1/Cca0071950.1	act-2	8
ko04810	Regulation of actin cytoskeleton	23/296	139/5742	4.90534e-07	2.14286e-06	9.51173e-07	Cca0022220.1/Cca0022230.1/Cca0022240.1/Cca0022250.1/Cca0022260.1/Cca0022270.1/Cca0022290.1/Cca0022320.1/Cca0022330.1/Cca0022450.1/Cca0022460.1/Cca0022470.1/Cca0022490.1/Cca0042420.1/Cca0071950.1/Cca0106750.1/Cca0106760.1/Cca0108930.1/Cca0108960.1/Cca0107570.1/Cca0108890.1/Cca0108900.1/Cca0156840.1	act-2/FGFR2/FGFR3/MATK/FGFR/FGFR/FGFR2/FGFR2	2
ko05110	Vibrio cholerae infection	15/296	63/5742	4.37448e-07	2.01712e-06	8.95361e-07	Cca0022220.1/Cca0022230.1/Cca0022240.1/Cca0022250.1/Cca0022260.1/Cca0022270.1/Cca0022290.1/Cca0022320.1/Cca0022330.1/Cca0022450.1/Cca0022460.1/Cca0022470.1/Cca0022490.1/Cca0042420.1/Cca0071950.1	act-2	1
ko05414	Dilated cardiomyopathy	15/296	62/5742	3.49322e-07	1.70551e-06	7.57045e-07	Cca0022220.1/Cca0022230.1/Cca0022240.1/Cca0022250.1/Cca0022260.1/Cca0022270.1/Cca0022290.1/Cca0022320.1/Cca0022330.1/Cca0022450.1/Cca0022460.1/Cca0022470.1/Cca0022490.1/Cca0042420.1/Cca0071950.1	act-2	8
ko05131	Shigellosis	15/296	58/5742	1.34783e-07	6.99189e-07	3.10357e-07	Cca0022220.1/Cca0022230.1/Cca0022240.1/Cca0022250.1/Cca0022260.1/Cca0022270.1/Cca0022290.1/Cca0022320.1/Cca0022330.1/Cca0022450.1/Cca0022460.1/Cca0022470.1/Cca0022490.1/Cca0042420.1/Cca0071950.1	act-2	1
ko05410	Hypertrophic cardiomyopathy	15/296	58/5742	1.34783e-07	6.99189e-07	3.10357e-07	Cca0022220.1/Cca0022230.1/Cca0022240.1/Cca0022250.1/Cca0022260.1/Cca0022270.1/Cca0022290.1/Cca0022320.1/Cca0022330.1/Cca0022450.1/Cca0022460.1/Cca0022470.1/Cca0022490.1/Cca0042420.1/Cca0071950.1	act-2	1
ko04015	Rap1 signaling pathway	30/296	201/5742	9.21194e-08	5.46136e-07	2.42419e-07	Cca0022220.1/Cca0022230.1/Cca0022240.1/Cca0022250.1/Cca0022260.1/Cca0022270.1/Cca0022290.1/Cca0022320.1/Cca0022330.1/Cca0022450.1/Cca0022460.1/Cca0022470.1/Cca0022490.1/Cca0042420.1/Cca0071950.1/Cca0106750.1/Cca0106760.1/Cca0108930.1/Cca0108960.1/Cca0107570.1/Cca0108890.1/Cca0108900.1/Cca0156840.1/Cca0085070.1/Cca0085050.1/Cca0085040.1/Cca0085080.1/Cca0085090.1/Cca0085060.1/Cca0085100.1	act-2/FGFR2/FGFR3/MATK/FGFR/FGFR/FGFR2/FGFR2/ADORA1/Adora2a/Adora2a/ADORA2A/ADORA3	5
ko04145	Phagosome	27/296	159/5742	2.68639e-08	1.71516e-07	7.61324e-08	Cca0022220.1/Cca0022230.1/Cca0022240.1/Cca0022250.1/Cca0022260.1/Cca0022270.1/Cca0022290.1/Cca0022320.1/Cca0022330.1/Cca0022450.1/Cca0022460.1/Cca0022470.1/Cca0022490.1/Cca0042420.1/Cca0071950.1/Cca0043610.1/Cca0043600.1/Cca0197910.1/Cca0198690.1/Cca0199140.1/Cca0199210.1/Cca0198650.1/Cca0198680.1/Cca0149380.1/Cca0149400.1/Cca0209990.1/Cca0209960.1	act-2/Cd209c/Klrk1/COLEC12/COLEC11/Fcer2/LCP2/Ctsk	2
ko05412	Arrhythmogenic right ventricular cardiomyopathy	15/296	47/5742	5.71051e-09	3.94977e-08	1.75323e-08	Cca0022220.1/Cca0022230.1/Cca0022240.1/Cca0022250.1/Cca0022260.1/Cca0022270.1/Cca0022290.1/Cca0022320.1/Cca0022330.1/Cca0022450.1/Cca0022460.1/Cca0022470.1/Cca0022490.1/Cca0042420.1/Cca0071950.1	act-2	7
ko05416	Viral myocarditis	15/296	47/5742	5.71051e-09	3.94977e-08	1.75323e-08	Cca0022220.1/Cca0022230.1/Cca0022240.1/Cca0022250.1/Cca0022260.1/Cca0022270.1/Cca0022290.1/Cca0022320.1/Cca0022330.1/Cca0022450.1/Cca0022460.1/Cca0022470.1/Cca0022490.1/Cca0042420.1/Cca0071950.1	act-2	7
ko05030	Cocaine addiction	23/296	85/5742	1.97223e-11	1.63695e-10	7.26612e-11	Cca0128670.1/Cca0129380.1/Cca0129390.1/Cca0129400.1/Cca0129410.1/Cca0129430.1/Cca0207920.1/Cca0249590.1/Cca0249630.1/Cca0128700.1/Cca0207910.1/Cca0128760.1/Cca0174010.1/Cca0053770.1/Cca0053780.1/Cca0187550.1/Cca0128770.1/Cca0207800.1/Cca0207810.1/Cca0207850.1/Cca0207900.1/Cca0207970.1/Cca0128690.1	Grm2/GRM3/Grm2/GRM5/Grm3/Grm3/Grm3/Grm3/Grm3/GRM3/Grm3/Grm3/GRM5/Grm4/Grm1/Grm3/GRM3/Grm3/TAS1R3/Grm2/mGluR/Grm2	2
ko02010	ABC transporters	26/296	87/5742	6.7156e-14	6.19327e-13	2.74907e-13	Cca0027830.1/Cca0075800.1/Cca0002730.1/Cca0007170.1/Cca0007180.1/Cca0007190.1/Cca0007200.1/Cca0007520.1/Cca0010950.1/Cca0010960.1/Cca0010980.1/Cca0011000.1/Cca0011020.1/Cca0155400.1/Cca0155410.1/Cca0187940.1/Cca0187950.1/Cca0187970.1/Cca0189580.1/Cca0189590.1/Cca0189670.1/Cca0221400.1/Cca0010940.1/Cca0155370.1/Cca0155390.1/Cca0189600.1	Abca1/ABCA2/ABCA3/ABCA3/Abca3/Abca3/ABCA3/ABCA3/ABCA3/ABCA3/ABCA3/ABCA3/ABCA3/Abca5/Abca5/ABCA3/ABCA3/ABCA3/ABCA3/Abca5/Abca5/ABCA3/ABCA3/Abca5/Abca5/Abca5	1
ko04724	Glutamatergic synapse	36/296	158/5742	1.01059e-14	1.04849e-13	4.65404e-14	Cca0128670.1/Cca0129380.1/Cca0129390.1/Cca0129400.1/Cca0129410.1/Cca0129430.1/Cca0207920.1/Cca0249580.1/Cca0249590.1/Cca0249630.1/Cca0249650.1/Cca0249660.1/Cca0128700.1/Cca0207910.1/Cca0207990.1/Cca0128760.1/Cca0174010.1/Cca0053770.1/Cca0053780.1/Cca0187520.1/Cca0187530.1/Cca0187540.1/Cca0187550.1/Cca0053730.1/Cca0053740.1/Cca0128710.1/Cca0128770.1/Cca0207800.1/Cca0207810.1/Cca0207850.1/Cca020790…	Grm2/GRM3/Grm2/GRM5/Grm3/Grm3/Grm3/GRM5/Grm3/Grm3/GRM5/Grm2/GRM3/Grm3/Grm2/Grm3/GRM5/Grm4/Grm1/Grm4/Grm4/Grm3/Grm3/GRM1/Grm5/Grm5/GRM3/Grm3/TAS1R3/Grm2/Grm3/mGluR/TAS1R3/Grm2/Grm3	1
ko04072	Phospholipase D signaling pathway	36/296	148/5742	1.10504e-15	1.31027e-14	5.81603e-15	Cca0128670.1/Cca0129380.1/Cca0129390.1/Cca0129400.1/Cca0129410.1/Cca0129430.1/Cca0207920.1/Cca0249580.1/Cca0249590.1/Cca0249630.1/Cca0249650.1/Cca0249660.1/Cca0128700.1/Cca0207910.1/Cca0207990.1/Cca0128760.1/Cca0174010.1/Cca0053770.1/Cca0053780.1/Cca0187520.1/Cca0187530.1/Cca0187540.1/Cca0187550.1/Cca0053730.1/Cca0053740.1/Cca0128710.1/Cca0128770.1/Cca0207800.1/Cca0207810.1/Cca0207850.1/Cca020790…	Grm2/GRM3/Grm2/GRM5/Grm3/Grm3/Grm3/GRM5/Grm3/Grm3/GRM5/Grm2/GRM3/Grm3/Grm2/Grm3/GRM5/Grm4/Grm1/Grm4/Grm4/Grm3/Grm3/GRM1/Grm5/Grm5/GRM3/Grm3/TAS1R3/Grm2/Grm3/mGluR/TAS1R3/Grm2/Grm3	1
ko04750	Inflammatory mediator regulation of TRP channels	35/296	139/5742	8.94323e-16	1.23715e-14	5.49146e-15	Cca0013210.1/Cca0085180.1/Cca0085190.1/Cca0095390.1/Cca0095400.1/Cca0095420.1/Cca0095430.1/Cca0095440.1/Cca0095450.1/Cca0144980.1/Cca0144990.1/Cca0145030.1/Cca0145040.1/Cca0145050.1/Cca0145070.1/Cca0145080.1/Cca0200270.1/Cca0202560.1/Cca0202570.1/Cca0202580.1/Cca0202590.1/Cca0202600.1/Cca0202610.1/Cca0095360.1/Cca0145010.1/Cca0198090.1/Cca0251080.1/Cca0251090.1/Cca0251120.1/Cca0251130.1/Cca025114…	CYP2J1/CYP2U1/CYP2U1/CYP2U1/CYP2U1/CYP2U1/CYP2U1/Cyp2j6/CYP2U1/Cyp2j6/CYP2J2/Cyp2j6/Cyp2j6/CYP2U1/CYP2J2/Cyp2j6/CYP2U1/CYP2U1/Cyp2u1/Cyp2u1/Cyp2u1/Cyp2u1/Cyp2u1/Cyp2j6/CYP2J2/CYP2B5/CYP2J2/CYP2U1/Cyp2j6/Cyp2j6/CYP2C18/CYP2C28/CYP2C28/Cyp2c23/CYP2J2	1
ko04726	Serotonergic synapse	35/296	115/5742	1.1819e-18	1.96196e-17	8.70875e-18	Cca0013210.1/Cca0085180.1/Cca0085190.1/Cca0095390.1/Cca0095400.1/Cca0095420.1/Cca0095430.1/Cca0095440.1/Cca0095450.1/Cca0144980.1/Cca0144990.1/Cca0145030.1/Cca0145040.1/Cca0145050.1/Cca0145070.1/Cca0145080.1/Cca0200270.1/Cca0202560.1/Cca0202570.1/Cca0202580.1/Cca0202590.1/Cca0202600.1/Cca0202610.1/Cca0095360.1/Cca0145010.1/Cca0198090.1/Cca0251080.1/Cca0251090.1/Cca0251120.1/Cca0251130.1/Cca025114…	CYP2J1/CYP2U1/CYP2U1/CYP2U1/CYP2U1/CYP2U1/CYP2U1/Cyp2j6/CYP2U1/Cyp2j6/CYP2J2/Cyp2j6/Cyp2j6/CYP2U1/CYP2J2/Cyp2j6/CYP2U1/CYP2U1/Cyp2u1/Cyp2u1/Cyp2u1/Cyp2u1/Cyp2u1/Cyp2j6/CYP2J2/CYP2B5/CYP2J2/CYP2U1/Cyp2j6/Cyp2j6/CYP2C18/CYP2C28/CYP2C28/Cyp2c23/CYP2J2	2
ko00590	Arachidonic acid metabolism	36/296	121/5742	8.48081e-19	1.75977e-17	7.81128e-18	Cca0013210.1/Cca0085180.1/Cca0085190.1/Cca0095390.1/Cca0095400.1/Cca0095420.1/Cca0095430.1/Cca0095440.1/Cca0095450.1/Cca0144980.1/Cca0144990.1/Cca0145030.1/Cca0145040.1/Cca0145050.1/Cca0145070.1/Cca0145080.1/Cca0200270.1/Cca0202560.1/Cca0202570.1/Cca0202580.1/Cca0202590.1/Cca0202600.1/Cca0202610.1/Cca0095360.1/Cca0051180.1/Cca0145010.1/Cca0198090.1/Cca0251080.1/Cca0251090.1/Cca0251120.1/Cca025113…	CYP2J1/CYP2U1/CYP2U1/CYP2U1/CYP2U1/CYP2U1/CYP2U1/Cyp2j6/CYP2U1/Cyp2j6/CYP2J2/Cyp2j6/Cyp2j6/CYP2U1/CYP2J2/Cyp2j6/CYP2U1/CYP2U1/Cyp2u1/Cyp2u1/Cyp2u1/Cyp2u1/Cyp2u1/Cyp2j6/CYP2J2/CYP2J2/CYP2B5/CYP2J2/CYP2U1/Cyp2j6/Cyp2j6/CYP2C18/CYP2C28/CYP2C28/Cyp2c23/CYP2J2	8
ko04212	Longevity regulating pathway - worm	35/296	100/5742	6.51634e-21	1.80285e-19	8.00252e-20	Cca0013210.1/Cca0085180.1/Cca0085190.1/Cca0095390.1/Cca0095400.1/Cca0095420.1/Cca0095430.1/Cca0095440.1/Cca0095450.1/Cca0144980.1/Cca0144990.1/Cca0145030.1/Cca0145040.1/Cca0145050.1/Cca0145070.1/Cca0145080.1/Cca0200270.1/Cca0202560.1/Cca0202570.1/Cca0202580.1/Cca0202590.1/Cca0202600.1/Cca0202610.1/Cca0095360.1/Cca0145010.1/Cca0198090.1/Cca0251080.1/Cca0251090.1/Cca0251120.1/Cca0251130.1/Cca025114…	CYP2J1/CYP2U1/CYP2U1/CYP2U1/CYP2U1/CYP2U1/CYP2U1/Cyp2j6/CYP2U1/Cyp2j6/CYP2J2/Cyp2j6/Cyp2j6/CYP2U1/CYP2J2/Cyp2j6/CYP2U1/CYP2U1/Cyp2u1/Cyp2u1/Cyp2u1/Cyp2u1/Cyp2u1/Cyp2j6/CYP2J2/CYP2B5/CYP2J2/CYP2U1/Cyp2j6/Cyp2j6/CYP2C18/CYP2C28/CYP2C28/Cyp2c23/CYP2J2	1
ko00591	Linoleic acid metabolism	35/296	78/5742	2.95732e-25	1.22729e-23	5.4477e-24	Cca0013210.1/Cca0085180.1/Cca0085190.1/Cca0095390.1/Cca0095400.1/Cca0095420.1/Cca0095430.1/Cca0095440.1/Cca0095450.1/Cca0144980.1/Cca0144990.1/Cca0145030.1/Cca0145040.1/Cca0145050.1/Cca0145070.1/Cca0145080.1/Cca0200270.1/Cca0202560.1/Cca0202570.1/Cca0202580.1/Cca0202590.1/Cca0202600.1/Cca0202610.1/Cca0095360.1/Cca0145010.1/Cca0198090.1/Cca0251080.1/Cca0251090.1/Cca0251120.1/Cca0251130.1/Cca025114…	CYP2J1/CYP2U1/CYP2U1/CYP2U1/CYP2U1/CYP2U1/CYP2U1/Cyp2j6/CYP2U1/Cyp2j6/CYP2J2/Cyp2j6/Cyp2j6/CYP2U1/CYP2J2/Cyp2j6/CYP2U1/CYP2U1/Cyp2u1/Cyp2u1/Cyp2u1/Cyp2u1/Cyp2u1/Cyp2j6/CYP2J2/CYP2B5/CYP2J2/CYP2U1/Cyp2j6/Cyp2j6/CYP2C18/CYP2C28/CYP2C28/Cyp2c23/CYP2J2	1
ko04913	Ovarian steroidogenesis	42/296	84/5742	1.15578e-32	9.59295e-31	4.25813e-31	Cca0013210.1/Cca0085180.1/Cca0085190.1/Cca0095390.1/Cca0095400.1/Cca0095420.1/Cca0095430.1/Cca0095440.1/Cca0095450.1/Cca0144980.1/Cca0144990.1/Cca0145030.1/Cca0145040.1/Cca0145050.1/Cca0145070.1/Cca0145080.1/Cca0200270.1/Cca0202560.1/Cca0202570.1/Cca0202580.1/Cca0202590.1/Cca0202600.1/Cca0202610.1/Cca0095360.1/Cca0145010.1/Cca0198090.1/Cca0251080.1/Cca0251090.1/Cca0251120.1/Cca0251130.1/Cca025114…	CYP2J1/CYP2U1/CYP2U1/CYP2U1/CYP2U1/CYP2U1/CYP2U1/Cyp2j6/CYP2U1/Cyp2j6/CYP2J2/Cyp2j6/Cyp2j6/CYP2U1/CYP2J2/Cyp2j6/CYP2U1/CYP2U1/Cyp2u1/Cyp2u1/Cyp2u1/Cyp2u1/Cyp2u1/Cyp2j6/CYP2J2/CYP2B5/CYP2J2/CYP2U1/Cyp2j6/Cyp2j6/CYP2C18/CYP2C28/CYP2C28/Cyp2c23/CYP2J2/cyp1a1/cyp1a1/CYP1A1/Cyp1a1/Cyp1a1/CYP1A2/CYP1A2	1
